# Supplementary material for: Development and Validation of the Predictive Model for the Differentiation between Vestibular Migraine and Meniere’s Disease
Source: J Clin Med. 2022 Aug 14;11(16):4745. doi: 10.3390/jcm11164745 (PMC9410183; doi:10.3390/jcm11164745)
Supplement: Supplementary file 1 [file jcm-11-04745-s001.zip]

Archive with 1 entries (1 files):
- jcm-1850685-supplementary.xlsx
