# Supplementary material for: Development and Validation of the Predictive Model for the Differentiation between Vestibular Migraine and Meniere’s Disease
Source: J Clin Med. 2022 Aug 14;11(16):4745. doi: 10.3390/jcm11164745 (PMC9410183; doi:10.3390/jcm11164745)
Supplement: Supplementary file 1 [file jcm-11-04745-s001.zip › jcm-1850685-supplementary.xlsx]

## Sheet: applet
	Development and validation of predictive model for the differentiation between vestibular migraine and Meniere's disease
	Dan Liu1#, Zhaoqi Guo1#, Jun Wang1, E Tian1, Jingyu Chen, Weijia Kong1, 2, 3*, Sulin Zhang 1, 2*
	1. Department of Otorhinolaryngology, Union Hospital, Tongji Medical College, Huazhong University of Science and Technology, Wuhan, Hubei, 430022, China.
	2. Institute of Otorhinolaryngology, Union Hospital, Tongji Medical College, Huazhong University of Science and Technology, Wuhan, Hubei, 430022, China.
	3. Key Laboratory of Neurological Disorders of Education Ministry, Tongji Medical College, Huazhong University of Science and Technology, Wuhan 430022, Hubei, China.
	# These authors contributed equally to this work: Dan Liu, Zhaoqi Guo
	* These authors are co-corresponding authors: Weijia Kong, Sulin Zhang.
	* Corresponding authors:
	Sulin Zhang
	E-mail: 156933024@qq.com
	Telephone: +86-27-85350923.
	Address: Department of Otorhinolaryngology, Union Hospital, Tongji Medical College, Huazhong University of Science and Technology, Wuhan, Hubei, 430022, China.
	Weijia Kong
	E-mail: entwjkong@hust.edu.cn
	Tel: +86-27-85350923
	Address: Department of Otorhinolaryngology, Union Hospital, Tongji Medical College, Huazhong University of Science and Technology, Wuhan, Hubei, 430022, China.
	Differential diagnosis applet of MD and VM
	Influence Factor	Enter Value
	Attack frequency normal=0 abnormal=1	0
	Phonophobia normal=0 abnormal=1	1
	ECochG normal=0 abnormal=1	0
	HST normal=0 abnormal=1	1
	o-VEMP normal=0 abnormal=1	0
	Horizontal gain subnormal=0 normal=1 paranormal=2	2
	Probability of diagnosis	0.0327993
	Disease	VM
